# Supplementary material for: Population density of the spur-thighed tortoise Testudo graeca declines after fire in north-western Africa
Source: PLoS One. 2019 Aug 16;14(8):e0220969. doi: 10.1371/journal.pone.0220969 (PMC6697351; doi:10.1371/journal.pone.0220969)
Supplement: S1 Dataset — This matrix includes details of each tortoise observation such as the date, transect, site and distance from the observer. (XLS) [file pone.0220969.s004.xls]

## Sheet: Dataset
Site	Transect	Year	Visit	Length	Perpendicular distance	Fire condition
Khandak Lakbira	KL1B	2015	1	702	0	Burnt
Khandak Lakbira	KL2B	2015	1	648	4	Burnt
Khandak Lakbira	KL2B	2015	1	648	3	Burnt
Khandak Lakbira	KL2U	2015	1	706	1	Unburnt
Khandak Lakbira	KL2B	2015	2	648	1	Burnt
Khandak Lakbira	KL1U	2015	2	715	0	Unburnt
Khandak Lakbira	KL1B	2015	3	702	2	Burnt
Khandak Lakbira	KL1B	2016	4	702	1	Burnt
Khandak Lakbira	KL1U	2016	6	715	0.5	Unburnt
Khandak Lakbira	KL1U	2016	6	715	0.3	Unburnt
Khandak Lakbira	KL2B	2017	7	648	1.5	Burnt
Khandak Lakbira	KL1B	2017	8	702	1	Burnt
Khandak Lakbira	KL2B	2017	8	648	1	Burnt
Khandak Lakbira	KL3B	2017	8	699	2.5	Burnt
Khandak Lakbira	KL3B	2017	8	699	2	Burnt
Khandak Lakbira	KL3B	2017	8	699	1.5	Burnt
Khandak Lakbira	KL3B	2017	8	699	1	Burnt
Khandak Lakbira	KL3U	2017	8	657	1	Unburnt
Oued Lil	OL2B	2015	1	686	0	Burnt
Oued Lil	OL2B	2015	1	686	2	Burnt
Oued Lil	OL3B	2015	1	837	0	Burnt
Oued Lil	OL2U	2015	1	660	0	Unburnt
Oued Lil	OL2U	2015	1	660	1.25	Unburnt
Oued Lil	OL2U	2015	1	660	1	Unburnt
Oued Lil	OL3U	2015	1	591	3	Unburnt
Oued Lil	OL2B	2015	2	686	3	Burnt
Oued Lil	OL2B	2015	3	686	2	Burnt
Oued Lil	OL3U	2015	3	591	1	Unburnt
Oued Lil	OL2B	2016	4	686	0.5	Burnt
Oued Lil	OL2B	2016	4	686	0	Burnt
Oued Lil	OL1U	2016	4	666	1	Unburnt
Oued Lil	OL1U	2016	4	666	1.5	Unburnt
Oued Lil	OL2U	2016	4	660	1.5	Unburnt
Oued Lil	OL2B	2016	5	686	0.2	Burnt
Oued Lil	OL2B	2016	5	686	0.35	Burnt
Oued Lil	OL2B	2016	5	686	0	Burnt
Oued Lil	OL3U	2016	5	591	0	Unburnt
Oued Lil	OL3U	2016	5	591	0.2	Unburnt
Oued Lil	OL1B	2016	6	785	0	Burnt
Oued Lil	OL2B	2016	6	686	0.2	Burnt
Oued Lil	OL2B	2016	6	686	0.25	Burnt
Oued Lil	OL2B	2016	6	686	0	Burnt
Oued Lil	OL3U	2016	6	591	0	Unburnt
Oued Lil	OL1B	2017	7	785	3	Burnt
Oued Lil	OL2B	2017	7	686	0.25	Burnt
Oued Lil	OL2B	2017	7	686	1.5	Burnt
Oued Lil	OL1U	2017	7	666	0.5	Unburnt
Oued Lil	OL1U	2017	7	666	0	Unburnt
Oued Lil	OL2U	2017	7	660	0.2	Unburnt
Oued Lil	OL1B	2017	8	785	2	Burnt
Oued Lil	OL2B	2017	8	686	2.5	Burnt
Oued Lil	OL2B	2017	8	686	2.5	Burnt
Oued Lil	OL1U	2017	8	666	1	Unburnt
Bab Hamou	BH1U	2015	1	660	0	Unburnt
Bab Hamou	BH1U	2015	2	660	0	Unburnt
Sidi Bouhaja	SB2B	2015	2	730	1.5	Burnt
Sidi Bouhaja	SB2U	2015	3	977	2	Unburnt
Sidi Bouhaja	SB3B	2016	4	624	2.5	Burnt
Sidi Bouhaja	SB1U	2016	5	741	0.05	Unburnt
Sidi Bouhaja	SB2B	2017	8	730	3	Burnt
Sidi Bouhaja	SB3B	2017	8	624	2	Burnt
Sidi Bouhaja	SB3B	2017	8	624	1.5	Burnt
Sidi Bouhaja	SB1U	2017	8	741	1	Unburnt
Jbel Amzez	JAZ1U	2016	5	678	0.25	Unburnt
Jbel Amzez	JAZ2U	2017	8	712	1	Unburnt
Monte de la tortuga1	MN2B	2016	5	913	2	Burnt
Monte de la tortuga1	MN1B	2017	8	707	1	Burnt
Monte de la tortuga1	MN1B	2017	8	707	1.5	Burnt
Monte de la tortuga2	MNT1B	2016	1	647	2	Burnt
Monte de la tortuga2	MNT1U	2016	3	762	3	Unburnt
Monte de la tortuga2	MNT1U	2016	3	762	0	Unburnt
Monte de la tortuga2	MNT1U	2016	3	762	2	Unburnt
Monte de la tortuga2	MNT1U	2017	7	762	2	Unburnt
Monte de la tortuga2	MNT2U	2017	7	703	0	Unburnt
Monte de la tortuga2	MNT1B	2017	8	647	2.5	Burnt
Monte de la tortuga2	MNT2U	2017	8	703	1	Unburnt
Ain Rachaka	AIR2B	2015	1	755	2.5	Burnt
Ain Rachaka	AIR2B	2016	2	755	0	Burnt
Ain Rachaka	AIR3U	2016	2	731	0.5	Unburnt
Ain Rachaka	AIR2B	2016	4	755	2	Burnt
Ain Rachaka	AIR2B	2016	6	755	2	Burnt
Ain Rachaka	AIR2B	2017	7	755	1	Burnt
Ain Rachaka	AIR2B	2017	7	755	0.25	Burnt
Ain Rachaka	AIR2B	2017	7	755	0	Burnt
Ain Rachaka	AIR3B	2017	7	703	1.5	Burnt
Ain Rachaka	AIR2U	2017	7	710	0	Unburnt
Ain Rachaka	AIR3U	2017	7	731	0.5	Unburnt
Ain Rachaka	AIR2B	2017	8	755	2.5	Burnt
Ain Rachaka	AIR2U	2017	8	710	0.5	Unburnt
Ain Rachaka	AIR2U	2017	8	710	0	Unburnt
Ain Rachaka	AIR3U	2017	8	731	1	Unburnt
